# Supplementary material for: Inkjet-Printed Electrode Enable Portable Electrochemical Immunosensing of Tau-441 for Early Alzheimer’s Screening
Source: Biosensors (Basel). 2026 Feb 10;16(2):113. doi: 10.3390/bios16020113 (PMC12938625; doi:10.3390/bios16020113)
Supplement: Supplementary file 1 [file biosensors-16-00113-s001.zip]

Archive with 2 entries (2 files):
- biosensors-4090995-Supplementary.pdf
- Video S1.mp4
